# Supplementary material for: Untargeted Metabolomic Approach to Determine the Regulatory Pathways on Salicylic Acid-Mediated Stress Response in Aphanamixis polystachya Seedlings
Source: Molecules. 2022 May 6;27(9):2966. doi: 10.3390/molecules27092966 (PMC9102903; doi:10.3390/molecules27092966)
Supplement: Supplementary file 1 [file molecules-27-02966-s001.zip]

Archive with 5 entries (4 files):
- Supplementary files/
- Supplementary files/Supplementary file S1 Significantly expressed putative compounds with mass and intensities during SA stress in Aphanamixis polystachya seedlings.xlsx
- Supplementary files/Supplementary file S2 OPLSDA plot of SA stressed Aphanamixis seedlings.pdf
- Supplementary files/Supplementary file S3 Correlation matrix of significantly expressed metabolites during SA stress condition.xlsx
- Supplementary files/Supplementary file S4 Box plot showing differentially expressed metabolites during the SA stress condition.pdf
