# Supplementary material for: Untargeted Metabolomic Approach to Determine the Regulatory Pathways on Salicylic Acid-Mediated Stress Response in Aphanamixis polystachya Seedlings
Source: Molecules. 2022 May 6;27(9):2966. doi: 10.3390/molecules27092966 (PMC9102903; doi:10.3390/molecules27092966)
Supplement: Supplementary file 1 [file molecules-27-02966-s001.zip › Supplementary files/Supplementary file S1 Significantly expressed putative compounds with mass and intensities during SA stress in Aphanamixis polystachya seedlings.xlsx]

## Sheet: All intensities
Retention time	Detected M/Z	Significantly Expressed Putative Compound name	Intensity of each significantly expressed metabolites on various stress condition
			Control			Treated_1			Treated_2			Treated_3			Treated_4			Treated_5			Treated_6			Treated_7			Treated_8			Treated_9
			c1	c2	c3	x1	x2	x3	X4	X5	X6	X7	X8	X9	Y1	Y2	Y3	Y4	Y5	Y6	Y7	Y8	Y9	Z1	Z2	Z3	Z4	Z5	Z6	Z7	Z8	Z9
0.807583	539.1	Deoxyrubroskyrin	0	0	0	0	0	0	0	0	0	0	0	0	32163.2	0	12131.9	0	0	0	0	0	0	91313.5	47717.2	55153	0	0	0	0	0	0
0.81375	937.2	Isochestanin	0	0	0	0	0	0	0	0	0	1.77922e+06	3.5882e+06	1.87913e+06	0	0	0	0	1.35896e+06	1.19456e+06	2.12857e+06	264426	3.16715e+06	0	0	0	3.15913e+06	1.54454e+06	2.16148e+06	0	0	0
0.833083	327.05	Spinacetin	0	0	0	0	0	0	0	0	0	0	0	0	0	0	0	48112.9	23558.4	21126.6	0	0	0	0	0	0	0	0	0	43411.7	19126.1	27194.8
1.12842	707.1	Patuletin 3-(6''-(E)-feruloylglucoside)	0	0	0	0	0	0	759413	1.29772e+06	2.11387e+06	2.84952e+06	3.384e+06	3.87644e+06	7.5842e+06	3.85975e+06	9.21257e+06	0	0	0	0	0	0	1.11442e+07	1.71294e+07	1.21428e+07	914987	3.18139e+06	1.41322e+06	0	0	0
1.177	631.1	Kuwanon Z	0	0	0	0	0	0	1.23883e+06	0	814964	992249	978851	0	2.83929e+06	3.48111e+06	5.58611e+06	0	0	0	0	0	0	0	0	0	0	0	0	0	0	0
1.18308	900.15	4-Hydroxyphenylacetyl-CoA	0	0	0	0	0	0	0	0	0	877448	827955	0	0	0	0	0	0	0	1.14486e+06	0	2.52392e+06	1.93742e+06	2.38157e+06	419320	1.2722e+06	911600	5.23343e+06	1.91788e+06	1.19672e+06	1.41568e+06
1.18933	705.15	Kaempferol 3-(2'',4''-di-(Z)-p-coumaroylrhamnoside)	176136	3.14279e+06	3.36151e+06	3.74475e+06	8.65163e+06	179738	0	0	0	0	0	0	0	0	0	0	0	0	1.17872e+06	795169	1.47285e+06	0	0	0	0	0	0	0	0	0
1.20492	890.2	S-2-Octenoyl CoA	0	0	0	0	0	0	0	0	0	0	0	0	341214	931964	947887	0	1.34741e+06	918112	0	0	0	0	0	0	3.2155e+06	1.65851e+06	2.72889e+06	876812	3.31122e+06	2.48445e+06
1.21425	837.15	Beta-Alanyl-CoA	0	0	0	0	0	0	0	0	0	4.24877e+06	1.92516e+06	8.67473e+06	0	0	0	3.79951e+06	4.91254e+06	1.84451e+07	1.54114e+07	7.31127e+06	1.21416e+07	7.33622e+06	2.14756e+07	1.29265e+07	1.18126e+07	3.16177e+06	4.56873e+06	9.31698e+06	6.57131e+06	2.88211e+07
1.21758	749.15	Scleroglucan	0	0	0	0	0	0	2.1342e+06	6.48211e+06	0	1.51324e+06	2.14922e+06	5.13714e+06	4.17588e+06	1.33827e+07	6.18839e+06	7.18142e+06	1.11359e+07	1.17591e+07	1.14948e+07	7.73342e+06	8.47533e+06	1.43312e+06	7.16128e+06	1.11225e+07	9.94862e+06	6.31792e+06	1.17849e+07	2.54595e+06	1.71223e+07	5.75997e+06
1.22167	898.2	trans-2-Methyl-5-isopropylhexa-2,5-dienoyl-CoA	0	0	0	0	0	0	0	0	0	843592	366723	1.98364e+06	0	0	0	2292715	2.69622e+06	1.43217e+06	0	0	0	4.78342e+06	1.83315e+06	512719	3.27318e+06	2.11984e+06	1.26377e+06	0	0	0
1.22758	837.4	3',4'-Anhydrovinblastine	954411	614122	2.35852e+06	0	0	0	0	123646	51591.6	0	99324.5	43758.1	0	27934.9	0	35435.2	117571	83671.9	0	0	0	0	0	0	123348	114343	211362	18461.7	0	15813.3
1.23075	416.95	Podofilox	7.84113e+06	7.81157e+06	3.96137e+06	2.34634e+06	51115.4	2.67172e+06	866261	878412	1.16466e+06	7.77565e+06	9.18596e+06	6.79819e+06	5.89175e+06	1.15191e+07	6.95926e+06	3.76644e+06	7.39151e+06	6.15857e+06	171215	0	0	225572	0	0	5.42865e+06	4.16946e+06	3.74296e+06	0	0	0
1.2355	873.1	L-methylmalonyl-CoA	0	0	0	0	0	0	0	0	0	1.31166e+06	2.37611e+06	2.46848e+06	0	0	0	0	0	0	0	0	0	0	3.61442e+06	1.17821e+06	0	0	0	0	0	0
1.23942	873.15	L-3-Aminobutyryl-CoA	0	0	0	0	0	0	1.95964e+06	2.89114e+06	2.63438e+06	4.33542e+06	1.65859e+06	4.31143e+06	848293	6.13146e+06	4.82671e+06	2.89423e+06	5.14579e+06	3.45911e+06	3.59663e+06	1.33158e+06	4.47727e+06	3.7645e+06	6.21562e+06	6.27498e+06	4.11539e+06	1.74535e+06	1.25627e+06	0	0	0
1.24283	898.15	3-Isopropylbut-3-enoyl-CoA	0	0	0	0	0	0	0	0	0	1.23326e+06	911524	517956	2.25719e+06	4.28875e+06	2.66276e+06	1.41182e+06	1.34782e+06	4.18467e+06	0	0	0	0	0	0	1.98876e+06	3.55568e+06	5.76176e+06	373253	4.41612e+06	2.12257e+06
1.24483	937.45	Achyranthoside C	174220	82243.1	219871	0	0	0	0	0	0	0	0	0	0	0	0	0	0	0	0	0	0	0	0	0	96376.2	82915.2	44938.3	0	0	0
1.24692	900.2	Cobalt-sirohydrochlorin	0	0	0	0	0	0	715192	832623	511693	0	0	0	1.15613e+06	1.19661e+06	1.17197e+06	3.57797e+06	1.13131e+06	1.21134e+06	0	0	0	0	0	0	3.52136e+06	4.31392e+06	1.17724e+06	0	0	0
1.26775	895.15	Cyanidin 3-(3-glucosyl-6-malonylglucoside)-4'-glucoside	0	0	0	0	0	0	0	0	0	4.71295e+06	3.14113e+06	4.36252e+06	2.32552e+06	6.87694e+06	6.46155e+06	943772	3.28739e+06	5.32342e+06	1.71313e+06	5.11565e+06	6.14194e+06	3.18949e+06	4.53842e+06	5.19248e+06	0	1.78113e+06	1.64368e+06	1.8994e+06	8.88119e+06	2.93194e+06
1.26825	512.05	CDP-4-dehydro-3,6-dideoxy-D-glucose	424542	0	0	4.74113e+06	2.71695e+06	311217	0	0	0	0	0	0	1.94229e+06	0	1.35458e+06	0	1.21534e+06	858518	0	0	0	3.78166e+06	3.19151e+06	1.16515e+06	846623	1.51421e+06	814816	0	0	0
1.27558	708.1	NAD+	0	0	0	0	0	0	0	0	0	0	0	0	651879	469461	343124	0	0	0	0	0	0	1.62785e+06	1.59913e+06	1.15266e+06	0	0	0	0	0	0
1.31608	588.1	dTDP-4-acetamido-4,6-dideoxy-D-galactose	0	0	0	0	0	0	0	0	0	0	0	0	0	0	0	2.42294e+06	6.44427e+06	6.15534e+06	1.22396e+07	9.32237e+06	5.48794e+06	0	0	0	7.13813e+06	6.12188e+06	5.77531e+06	2.47642e+06	1.25164e+07	2.11116e+07
1.34633	792.15	Malvidin 6-(6-p-coumaroylglucoside)-4-vinylphenol	0	0	0	0	0	0	0	0	0	0	0	0	1.48654e+06	0	3.15167e+06	0	0	0	0	0	0	2.14631e+06	3.82213e+06	2.91158e+06	0	1.12419e+06	2.27691e+06	0	0	0
1.7475	653.3	Coagulin R 3-glucoside	0	0	0	0	0	0	0	0	0	0	0	0	1.22172e+07	8.95617e+06	7.12182e+06	1.13829e+06	598231	795411	672738	3.32628e+06	2.21534e+06	0	0	0	0	0	0	0	0	0
1.76375	464	2'-Deoxyguanosine 5'-monophosphate	927831	625679	436693	0	0	0	0	0	0	0	0	0	0	0	0	0	0	0	0	0	0	0	0	0	0	0	0	0	0	0
1.7855	450	CDP-diacylglycerol	2.36149e+06	3.92517e+06	3.74912e+06	0	0	1.13219e+06	0	0	0	0	0	0	0	0	0	0	0	0	0	0	0	0	0	0	0	0	0	0	0	0
1.78925	547.1	Ginkgetin	1.21519e+06	1.51341e+06	2.12e+06	0	0	554811	0	0	0	0	0	0	0	0	0	0	0	0	0	0	0	0	0	0	0	0	0	0	0	0
1.79367	499.05	Quercetin 3-O-glucuronide	365176	494167	552914	0	0	0	0	0	0	0	0	0	0	0	0	0	0	0	0	0	0	0	0	0	0	0	0	0	0	0
1.79775	543.1	gamma-Glutamylcysteine	745762	1.11633e+06	854518	0	0	0	0	0	0	0	0	0	0	0	0	0	0	0	0	0	0	0	0	0	0	0	0	0	0	0
1.80608	585.05	dTDP-D-glucose	329812	382992	274926	0	0	0	0	0	0	0	0	0	0	0	0	0	0	0	0	0	0	0	0	0	0	0	0	0	0	0
1.81858	452	2'-Deoxy-5-hydroxymethylcytidine-5'-diphosphate	1.81117e+06	2.48529e+06	1.67212e+06	0	0	0	0	0	0	0	0	0	0	0	0	0	0	0	0	0	0	0	0	0	0	0	0	0	0	0
1.82475	514	CDP-glycerol	411557	419230	471314	0	0	0	0	0	0	0	0	0	0	0	0	0	0	0	0	0	0	0	0	0	0	0	0	0	0	0
1.83125	525.05	Citicoline	328175	284618	161752	0	3623.87	0	0	0	0	0	0	0	0	0	0	0	0	0	0	0	0	0	0	0	0	0	0	0	0	0
1.83708	545.1	Palmidin A	976698	1.19738e+06	599115	0	0	0	0	0	0	0	0	0	0	0	0	0	0	0	0	0	0	0	0	0	0	0	0	0	0	0
1.83807	555.05	Genistein 7-O-glucoside-6''-malonate	614364	1.11988e+06	516428	0	0	0	0	0	0	0	0	0	0	0	0	0	0	0	0	0	0	0	0	0	0	0	0	0	0	0
1.83819	609.05	Saprisartan	314711	248838	181947	0	0	0	0	0	0	0	0	0	0	0	0	0	0	0	0	0	0	0	0	0	0	0	0	0	0	0
1.84683	597.1	Epicatechin-(2beta->7,4beta->6)-catechin	448112	874293	494243	0	0	0	0	0	0	0	0	0	0	0	0	0	0	0	0	0	0	0	0	0	0	0	0	0	0	0
1.85008	549.1	Neobignonoside	3.7184e+06	1.66813e+06	4.43859e+06	0	0	429134	375199	9.26414e+06	0	1.91114e+06	5.94315e+06	9.67773e+06	0	0	0	3.96814e+06	4.41172e+06	4.31493e+06	0	0	0	0	0	0	0	0	0	0	0	0
1.85558	569.1	Naringenin	1.62441e+06	1.47652e+06	1.14862e+06	0	0	0	0	0	0	0	0	0	0	0	0	0	0	0	0	0	0	0	0	0	0	0	0	0	0	0
1.89358	406.95	Sedoheptulose 1,7-bisphosphate	3.51364e+06	3.11586e+06	2.72139e+06	0	31381.5	1.15411e+06	0	0	0	0	0	114175	0	0	0	0	0	0	0	0	0	0	0	0	0	0	0	0	0	0
1.94408	561.05	Trisjuglone	812742	227620	284458	0	0	166328	0	0	0	0	0	0	0	0	0	763233	3.33788e+06	1.87753e+06	1.11253e+06	1.63725e+06	832813	0	0	0	0	0	0	0	0	0
2.03833	527.05	4,6-Dideoxy-4-oxo-dTDP-D-glucose	838482	3.11489e+06	1.33954e+06	0	0	481247	0	0	0	0	0	0	0	0	0	0	0	957136	0	0	0	0	0	0	951589	771284	685170	0	0	0
2.06742	857.5	Amitenone	17996.4	29211.3	16813.4	0	0	0	0	0	0	0	0	0	0	0	0	0	0	0	0	0	0	0	0	0	9549.23	0	0	0	0	0
2.07042	440.95	dUDP	3.92713e+06	4.74285e+06	5.32193e+06	0	0	1.78974e+06	0	0	0	0	0	0	0	0	0	0	999200	2.77549e+06	4.33489e+06	6.17182e+06	1.31664e+06	0	0	0	1.56418e+07	1.37274e+07	1.18866e+07	6.45115e+06	3.67957e+06	5.85138e+06
2.39092	533.05	2-Methyl-1-hydroxypropyl-ThPP	0	0	0	0	0	0	8.14487e+06	1.25795e+07	1.19967e+07	8.18245e+06	1.51446e+07	1.99357e+07	2.11442e+07	1.12592e+07	1.58315e+07	1.21915e+07	6.97595e+06	1.43627e+07	1.11133e+07	1.31566e+07	1.85434e+07	0	0	0	5934412	7.69493e+06	5.66741e+06	2.14488e+07	9.24587e+06	1.13574e+07
2.4485	327	2',3'-Cyclic UMP	0	3.9818e+06	3.11218e+06	0	0	0	67118.1	51932.1	47147	14642.5	68451.7	31421.6	0	0	0	0	0	0	99775.9	94854.5	117212	0	0	0	0	0	0	0	0	0
2.49592	533	Myricatin	3.68985e+06	6.39661e+06	5.83319e+06	0	0	8.12522e+06	0	0	0	0	0	0	0	0	0	0	0	0	0	0	0	0	0	0	0	0	0	1.86785e+07	1.79239e+07	1.45373e+07
2.61875	707.15	Amaranthin	221442	0	4.53676e+06	3.12893e+06	0	124289	0	0	0	0	0	0	924161	1.19211e+06	1.56998e+06	0	0	0	0	0	0	0	0	0	0	0	0	866369	1.12894e+06	817176
2.81025	751.1	Isoneotheaflavin 3-O-gallate	0	4.49979e+06	1.56765e+06	3.41744e+06	2.45515e+06	276177	0	0	0	0	0	0	0	0	0	1.38719e+06	8.61967e+06	3.63463e+06	0	0	0	3.64822e+06	6.15364e+06	1.87812e+06	0	0	0	2.17533e+06	2.11771e+06	1.47668e+06
4.62867	793.15	Rubrobrassicin	0	1.46996e+06	1.51953e+06	0	0	0	1.36368e+06	892759	0	2.17623e+06	227149	2.73745e+06	1.35144e+06	4.27176e+06	8.12118e+06	0	1.29914e+06	1.75723e+06	2.19176e+06	1.2159e+06	1.89232e+06	4.92529e+06	3.86193e+06	2.67829e+06	2.84387e+06	1.82844e+06	2.74861e+06	0	0	0
6.34575	791.15	Perillanin	0	2.61315e+06	361568	0	0	0	781857	5.69276e+06	5.95316e+06	6.22224e+06	4.52497e+06	9.15313e+06	1.11691e+07	1.62129e+07	3.75658e+06	4.48292e+06	6712726	2.18863e+06	9.21858e+06	5.81532e+06	3.11871e+06	5.89895e+06	7.11461e+06	7.63722e+06	4.37579e+06	1.38777e+06	3.61649e+06	4.24116e+06	0	3.16672e+06
6.42325	338.05	S-Sulfanylglutathione	4.64617e+06	7.14134e+06	3.21411e+06	0	0	0	0	0	0	0	0	0	69884.3	17444.6	57351.1	0	0	0	0	0	0	0	0	13148.2	0	0	0	0	0	0
8.2915	831.35	Betavulgaroside IV	2.24242e+07	1.95997e+07	2.24513e+07	111717	16382.7	51668.9	1.67613e+07	4.97784e+06	1.18845e+07	1.13119e+07	3.38437e+06	9.13674e+06	1.16744e+07	2.13219e+07	1.83116e+07	1.21716e+07	1.13757e+07	1.24195e+07	1.61779e+07	1.51678e+07	1.25397e+07	5.96314e+06	1.73634e+07	1.26837e+07	5.62194e+06	5.35158e+06	1.15665e+07	1.14153e+07	1.19967e+07	3.42431e+06
8.293	830.15	3-Methylcrotonyl-CoA	54216.4	162200	0	0	0	0	0	464294	577398	0	0	0	0	0	6172	0	1.29371e+06	1.17323e+06	1.11128e+06	967194	1.19213e+06	5.44721e+06	2.89644e+06	3.21697e+06	1.72332e+06	3.73956e+06	1.18116e+06	0	0	0
8.41642	703.25	Tejedine	112657	77641.9	151493	0	0	38271.3	0	0	0	0	0	0	0	0	0	0	0	0	0	0	0	0	8218.7	0	0	0	0	0	0	0
9.82542	605.1	Cordeauxione	0	0	0	0	0	0	0	0	0	58114.8	0	28288.7	148981	254658	269511	0	0	0	112242	46122.9	51812.6	83511.8	161684	94871.9	0	0	0	0	0	0
10.8329	509.1	3-Methyl-1-hydroxybutyl-ThPP	0	0	0	0	0	0	0	0	0	0	0	0	0	0	0	0	0	0	76862.1	41311.4	71113.7	0	0	0	0	0	0	0	0	0
17.0572	975.45	AzI	851280	982328	56174.3	0	0	0	31299.6	0	58137.9	0	0	0	0	53616.6	43395.7	0	0	0	0	0	0	0	0	0	0	0	0	0	0	0
18.6075	872.15	5-Methyl-3-oxo-4-hexenoyl-CoA	0	0	0	0	0	0	0	0	0	671897	644762	0	0	0	0	0	0	0	0	0	0	2.53278e+06	1.99961e+06	2.77579e+06	4.23432e+06	2.61962e+06	3.77118e+06	0	0	0
19.3519	975.4	Betavulgaroside VIII	415526	557454	443329	0	0	0	199726	149566	174338	0	0	41513.5	0	26188.1	0	0	0	58528.2	0	0	0	0	0	0	0	0	0	0	0	0
19.5089	828.15	Cyanidin 3-O-dimalonyl-laminaribioside	0	0	0	0	0	0	0	0	0	0	0	0	0	0	0	0	0	0	0	0	0	0	0	0	1.19163e+06	637913	1.31686e+06	0	0	0
19.7192	284.9	2,3-Diphosphoglyceric acid	374387	827176	881897	14591.2	63876	21424.5	1.12183e+06	277614	822699	516745	42312.5	114134	166179	118516	157316	234882	293814	448348	41737.9	13813.2	32865.4	671481	85713.6	311233	148715	318122	593484	683856	311462	383413
20.3555	325.05	Epicatechin	279253	421143	76183.3	173314	149788	159181	176184	168650	367351	18881.1	69881.2	171416	87229.9	51149.3	73191.6	1.77667e+06	1.79623e+06	1.61649e+06	144217	62984.2	177550	241419	218142	224117	82899.5	47385.8	113195	215615	0	179112
20.4283	611.2	NEOHESPERIDIN DIHYDROCHALCONE	0	0	0	0	0	0	0	0	0	0	0	0	0	0	0	232858	161942	263199	0	0	0	0	0	0	545363	534578	318112	0	0	0
20.6554	751.3	Neoconvallatoxoloside	0	0	0	297456	186117	89291.8	0	0	0	0	0	0	218120	213382	261237	157617	328286	114626	83841.2	171777	145176	0	0	0	0	0	0	0	0	0
20.8426	776.3	Glabrin D	0	0	0	0	0	0	0	0	0	0	0	0	0	115896	136519	63418	56166.2	93776.8	0	0	0	0	0	0	0	0	0	0	128116	111113
21.4098	621.35	3-O-Protocatechuoylceanothic acid	0	0	0	0	0	0	0	0	0	115393	72432.7	138198	0	0	0	0	0	0	0	0	0	0	0	0	0	0	0	0	0	0
21.6708	830.1	Acetyl-CoA	0	0	0	0	0	0	0	0	0	615918	922285	0	1.21411e+06	1.18889e+06	913218	0	0	0	0	0	0	2.12973e+06	451716	3.8522e+06	0	0	0	1.15124e+06	1.47241e+06	2.31517e+06
22.0807	252.95	4-Phospho-D-erythronate	87765.4	67122.1	131866	0	0	0	0	38159.4	42357.1	0	24674.9	0	0	8971.85	54849.3	53127.2	91121.3	41543.6	122818	56314.3	162162	11921.3	14135.4	46551.9	18965.2	56951.8	55867.6	15484.7	68179.6	0
22.2132	779.35	Bis(glutathionyl)spermine	23389.6	44122.2	46339.6	0	0	0	26127.4	0	0	0	0	0	72141.2	7417.59	0	0	0	0	9167.79	0	13692.7	18552.8	11483.9	22744.5	8799.87	0	25742.2	0	0	0
22.4791	913.5	Chlorophyll a	91628.6	117874	0	0	0	0	0	0	0	0	0	0	0	0	0	0	0	0	0	0	0	0	0	0	94331.1	114876	132655	0	0	0
22.4797	913.35	Glucoconvallatoxoloside	0	0	0	0	0	0	0	0	0	0	0	0	0	0	0	0	0	0	118291	113426	91461.1	0	0	0	0	0	0	0	0	0
23.1328	283.05	5-Hydroxyindoleacetylglycine	1.58156e+07	2.1257e+07	1.49815e+07	864219	528187	0	324424	335411	914368	669161	626983	564980	627157	563500	594561	599819	633884	915177	1.12516e+06	312114	849848	981375	977893	995139	935565	857658	1.27873e+06	1.99346e+06	2.46123e+06	1.79232e+06
23.1328	283	ISOPIMPINELLIN	3.51178e+07	2.92567e+07	2.33726e+07	1.23712e+06	872844	0	421744	461173	1.11576e+06	1.98882e+06	2.1229e+06	2.61291e+06	1.59668e+06	987629	1.43138e+06	1.11512e+06	1.12627e+06	1.68518e+06	921529	1.42582e+06	1.17464e+06	1.77177e+06	1.88119e+06	971235	2.71625e+06	1.49868e+06	1.48112e+06	1.22351e+06	1.72111e+06	1.13126e+06
23.2405	809.4	Spinacoside D	3.21995e+06	2.21878e+06	898923	0	12115.4	0	0	911858	815622	1.9232e+06	1.15895e+06	1.53794e+06	297756	4.28599e+06	3.82276e+06	1.51615e+06	1.19369e+06	924225	1.63339e+06	1.55824e+06	443223	311393	681745	421618	444778	346935	136152	952512	221758	3.68139e+06
23.2415	809.25	Maltopentaose	0	0	0	0	0	0	0	0	0	0	0	0	0	0	0	0	0	0	0	129288	135319	78258	139515	141679	0	0	0	0	0	0
23.4173	309.05	Glutamyl-Glutamate	176114	181865	197547	0	0	0	46646.6	0	0	0	29653.3	0	58543.8	0	0	54273.2	0	0	14681.1	26866.4	0	0	12733.2	27558.2	0	0	0	0	0	12427.9
23.5081	821.45	Ginsenoside C	0	0	0	0	0	0	0	0	0	0	0	0	241726	333929	155142	152551	71562.6	0	96752.5	153866	225957	0	0	0	81112.2	113940	68335.4	0	0	0
23.6902	973.5	Asiaticoside B	0	0	0	0	0	0	213782	198411	177928	323793	37611.3	167812	57591.7	188664	35719.2	0	772411	218912	96492.3	77144.7	269583	0	0	0	0	0	0	0	0	0
23.6938	971.45	Betavulgaroside VI	5.5626e+06	9.98471e+06	6.36584e+06	0	91119.5	0	0	0	0	0	0	13299.5	0	0	0	0	0	0	0	0	0	0	0	0	0	0	0	0	12854.7	0
23.6962	839.35	Stevioside	0	0	0	0	0	0	0	0	0	112344	194446	171419	199197	75369.9	83466.1	0	0	0	0	69764.9	24658.8	31863.5	297120	156616	0	0	0	114455	0	143513
23.7106	734.3	N1,N5-Tri-di(hydroxyferuloyl)-N10-sinapoyl-spermidine	0	0	0	0	0	0	0	0	0	122361	212723	134111	0	0	0	0	0	0	0	0	0	0	0	0	0	0	0	0	0	0
23.7459	973.45	Lyciumoside VII	1.98442e+06	3.29318e+06	1.47972e+06	0	0	0	0	0	0	12522.2	0	0	26151.4	0	18894.9	0	0	0	68144.1	0	0	0	39836.1	0	0	0	0	0	13819	0
24.4767	843.4	Loquatifolin A	2.2756e+07	2.14635e+07	1.45211e+07	0	43252.2	116598	1.15893e+07	3.59983e+06	5.32218e+06	8.66813e+06	7.92499e+06	5.11518e+06	7.41254e+06	5.78461e+06	1.1136e+07	4.14891e+06	4.17568e+06	1.83813e+06	4.54621e+06	4.59297e+06	6.47528e+06	3.11525e+06	4.13716e+06	1.16777e+06	4.42556e+06	1.42177e+06	3.47988e+06	3.77396e+06	4.14271e+06	2.63428e+06
24.5725	613.3	Mesobilirubinogen	0	114484	481129	0	0	0	0	0	0	84822.2	184515	128127	0	0	0	0	0	0	161716	14357.6	112342	0	0	0	0	0	0	0	0	0
25.1883	949.45	Soyasaponin II	1.84643e+06	4.16272e+06	3.21155e+06	0	0	0	0	0	0	0	0	0	0	0	0	0	0	0	47861.3	0	0	0	0	0	0	0	0	0	0	0
25.2402	976.35	Adenosyl cobyrinic acid a,c diamide	0	0	0	0	0	0	0	0	0	138735	121151	193214	0	0	0	0	0	0	0	0	0	0	0	0	0	0	0	0	0	0
25.5266	777.45	Soyasaponin III	0	0	0	0	0	0	156254	167127	243160	0	0	0	0	0	0	0	0	0	0	0	0	68511.9	73819.9	46258.9	416613	0	592184	38431.6	0	43171.5
25.5467	776.4	Lycoperoside D	297149	659275	189734	186192	0	0	0	0	0	0	0	0	112343	46354.4	56136.1	0	0	0	0	0	0	215426	371547	351559	0	9166.68	0	0	0	0
25.6477	751.35	Spinoside A	331566	267933	163900	0	0	0	31741.9	0	0	0	0	0	0	0	0	0	0	0	0	0	0	0	0	0	0	0	0	0	0	0
26.3258	803.45	Momordicoside D	0	0	0	0	0	0	82668.4	192158	142514	0	0	0	0	0	0	0	0	0	0	0	0	0	0	0	0	0	0	0	0	0
26.4064	981.5	Notoginsenoside G	0	0	0	0	0	0	0	0	0	0	0	0	151274	269163	256630	125578	165111	183472	0	0	0	33131.2	0	37134.7	0	0	0	0	0	0
26.6437	919.5	Hebevinoside XIII	0	0	0	0	0	0	59118.5	37148.4	0	0	0	0	248215	564992	133558	129511	81475.4	8722.31	16429.1	37819.9	26176.3	0	0	0	255411	184742	241918	81971.6	214372	334925
26.7201	951.5	Notoginsenoside Fe	93616.6	222159	182758	25851.3	0	0	0	0	0	68742	0	0	8188.34	0	0	248519	645500	754997	0	56751.8	0	0	0	0	0	0	0	0	0	0
26.7512	821.4	Glycyrrhizinic acid	2.11177e+06	2.88492e+06	3.37382e+06	0	0	6572.22	4.12715e+06	1.14333e+06	975527	1.51842e+06	1.11472e+06	2.91132e+06	1.27871e+06	3.36297e+06	2.11834e+06	1.41933e+06	982165	1.17677e+06	1.11695e+06	494817	773150	416529	1.12427e+06	1.52782e+06	1.13911e+06	873652	1.62187e+06	1.75334e+06	1.56655e+06	3.42789e+06
27.1521	817.2	Kaempferol 3-sophorotrioside	0	0	0	0	0	0	0	0	0	372357	219743	342672	0	0	0	0	0	0	0	0	0	0	0	0	0	0	0	0	0	0
27.2538	817.45	Momordicoside D	78365.2	29784.2	72675.5	11315.3	0	0	34714.4	41915.8	0	91149.3	32433.5	112600	139629	95593.4	224733	0	38516.1	39145.5	26112.6	0	4255.42	126212	381850	244987	0	0	0	0	21794.7	4541.97
27.3245	739.4	Glucoconvallasaponin B	41446.7	82413.4	126183	11771.4	0	0	12666.6	0	0	0	0	0	0	0	0	0	0	14222	0	0	0	0	0	0	0	0	0	0	0	11924.1
27.3424	816.3	Phyllanthusol B	147328	111719	129547	0	0	0	0	0	0	168866	0	0	52111.8	52948.7	24971.6	0	0	12819.8	95326.2	951474	661582	0	0	0	765737	451359	258483	321117	391377	615660
27.6074	832.3	Spinasaponin A	117447	83711.7	93323.9	41979.5	27273	0	0	0	0	0	0	0	0	0	0	0	0	0	0	0	28612.6	0	0	0	1.54711e+06	1.42421e+06	1.15334e+06	0	0	0
27.6074	833.15	L-3-Aminobutyryl-CoA	0	0	0	0	0	0	0	0	0	816947	671413	941715	0	0	0	0	0	0	0	0	0	0	0	0	1.31319e+06	1.42288e+06	872114	0	0	0
27.6742	738.35	Glabrin D	49596	63952	38733.5	9117.13	0	0	12135.4	0	14541.3	14336.9	23251.8	0	0	0	0	0	0	37924.7	0	36186.6	0	0	0	0	11999.2	0	0	0	0	0
27.7029	292.95	L-Ascorbate 6-phosphate	92828.2	61973.8	69182.6	0	0	0	13635.8	37214.5	15581.9	235294	283138	271383	34624.4	0	17132	36956.6	12682.5	13679.2	73211.8	65199.9	54297.7	0	67379.5	0	56388.8	11121.7	21619.2	117175	111153	141673
28.0191	955.45	Achyranthoside C	73593	0	117292	0	0	0	0	0	0	0	0	5753.24	0	19251.3	0	114749	91169.3	77121.7	0	0	0	0	0	15341.5	21398.7	0	3689.37	0	0	0
28.5416	771.4	Mubenin B	0	0	0	0	0	0	316591	716195	719913	211182	221336	459577	247577	3.57967e+06	191382	2.51214e+06	394311	1.32195e+06	0	0	0	251738	215894	129914	457148	699873	0	0	0	0
28.6076	990.3	3-Oxotetradecanoyl-CoA	0	0	0	0	0	0	0	0	0	46126	53716.2	57654	0	0	0	0	0	0	0	0	0	0	0	0	0	0	0	0	0	0
28.7435	971.4	Rebaudioside C	1.93717e+06	1.64559e+06	2.68191e+06	0	16473.2	0	0	0	0	0	0	0	0	0	0	0	0	0	0	0	0	0	0	0	0	0	0	0	0	0
28.8102	893.3	Precorrin 3B	0	0	0	0	0	0	17935.7	43737.2	36942.4	57246.5	26233.8	49126.3	0	0	0	0	0	0	0	0	0	0	0	0	0	0	0	0	0	0
28.9977	720.25	Aquifoliunine EII	0	0	0	0	0	0	0	0	0	0	0	0	0	0	0	72112.5	83129.7	65115.3	0	0	0	0	0	0	0	0	0	0	0	0
29.1057	773.3	Licoagrodin	0	0	0	0	0	0	0	0	0	112699	29689.3	133422	0	0	0	0	0	0	292955	123861	252254	111635	252795	174776	0	0	0	48734.6	33591.1	79281.5
29.5525	865.4	1beta,2alpha,3beta,19alpha-Tetrahydroxy-12-ursen-28-oic acid 28-O-[b-D-Glucopyranosyl-(1->2)-b-D-glucopyranosyl] ester	0	0	0	0	0	0	84315.8	0	185278	0	0	0	0	0	0	0	0	0	241679	161919	331615	0	0	0	0	0	0	0	0	0
29.7463	963.4	Spinacoside C	145193	117329	175164	8248.74	6474.81	0	0	35521.9	0	0	0	0	0	0	0	0	0	0	0	0	0	0	0	0	0	0	0	0	0	0
29.7744	795.3	Tricrocin	0	0	0	0	0	0	0	0	0	215146	154464	274626	0	0	0	47376.3	24667.7	52723.8	0	0	0	0	0	0	0	0	0	0	77570	74669.6
29.8305	983.5	Notoginsenoside H	16167.5	0	33668.2	23169.7	0	0	151953	135539	91966.3	347652	77224.5	242161	0	0	0	4297.23	13935.9	0	111655	31141.9	142682	4593.46	0	0	0	0	0	0	26268.6	4913.72
29.9094	977.45	deslanoside	0	36955.6	31172.2	0	0	0	3772.58	3121.68	0	0	0	0	0	0	0	0	0	0	1.41353e+06	2.33774e+06	5.25173e+06	18274.2	0	0	0	0	0	0	4112.18	0
29.9094	977.5	Soyasaponin I	0	0	0	0	0	0	0	0	0	0	0	0	434556	851984	115712	0	0	0	468375	861479	523864	385674	363750	431524	0	0	0	834834	741654	452768
30.0503	255.05	5-Hydroxyferulate	0	0	0	0	0	0	0	0	0	425512	311992	152835	173259	213397	128689	0	0	0	0	0	0	158331	238195	211389	0	0	0	253615	362682	257697
30.0633	278.95	2-Hydroxy-3-keto-5-methylthiopentenyl-1-phosphate	42945.6	15175.6	0	162222	64732.3	4.12129e+06	48659.6	81128.1	58677.3	0	59211.8	45211.3	118859	63852.5	113180	0	0	0	0	0	0	46115.2	52375.9	58131.4	0	0	0	112966	12155.2	73751.2
30.1889	280.85	Tetrachlorohydroquinone	138272	441916	647124	0	0	0	1.17989e+06	219321	0	0	0	0	0	0	0	653176	478170	0	0	0	0	0	0	0	99141.7	61154.7	81427.1	0	0	0
30.2369	449.1	Podophyllotoxin	0	0	0	0	0	0	0	0	0	63328.7	0	19535.1	0	0	0	0	0	0	39245.1	58386.3	27119.3	0	0	0	0	0	0	0	0	0
30.4356	473.1	Artonin E	332762	36652.2	0	0	991888	0	325246	448121	281136	162175	629388	263857	161862	1.17192e+06	15959.7	0	17243.7	34421.9	0	38248.1	0	913169	892239	15523.6	0	863146	648198	1.12557e+06	931896	1.11349e+06
30.5185	781.3	Quinine sulfate	32124.4	33622	27797.5	0	0	0	0	2941.85	0	0	0	0	0	0	6117.62	0	0	0	0	0	0	0	0	0	4571.14	0	0	0	0	0
30.5727	845.45	Hebevinoside I	2.31847e+06	0	1.15426e+06	0	14221.7	9631.44	1.19613e+06	1.49568e+06	745577	1.54148e+06	774431	3.16596e+06	861183	1.15137e+06	254163	653671	661144	0	1.49118e+06	0	0	326137	588390	1.14972e+06	364981	119668	221195	331757	314942	157866
30.7595	817.25	Uroporphyrinogen III	0	0	0	0	0	0	0	0	0	0	0	0	0	0	0	0	0	0	0	0	0	0	0	0	49346.6	42161.2	47286.7	46675.9	117145	87841.9
31.3623	907.3	Sirohydrochlorin	0	0	0	0	0	0	0	0	0	0	0	0	0	2.13377e+06	2.18193e+06	0	0	0	0	0	0	3.16135e+06	5.14931e+06	4.42316e+06	0	0	0	2.15677e+06	2.15345e+06	1.73215e+06
31.6955	717.3	Olitorin	0	0	0	0	0	0	0	0	0	0	0	0	3.91332e+06	3.35353e+06	1.96195e+06	86485.3	11435.3	49639.3	28462.6	44332.8	0	0	0	0	0	0	0	44264.4	37354.4	24261.5
31.7153	957.3	Sambubiose	64642.5	54342.1	33461.7	17785.2	0	0	0	0	0	46711.4	111573	81381.7	0	0	0	0	0	0	0	0	0	0	0	0	0	0	0	0	6181.11	0
31.8252	717.35	Elaterinide	0	0	0	52118.5	111799	0	0	0	0	0	0	0	65361.6	52327.5	0	0	0	0	25587.2	0	26785.2	3.77213e+06	2.71338e+06	4.46679e+06	0	41535.8	43951.3	0	0	0
32.1155	621.3	ISOTETRANDRINE	0	0	0	294717	0	18515.1	15412.2	0	36614.7	0	0	0	518319	295213	319112	0	0	0	0	0	0	0	0	0	0	0	0	9438.56	143116	63532.7
33.1604	719.2	Galabiose	0	0	0	0	0	0	0	0	0	0	0	0	0	0	0	21335.8	22237.1	35656.1	0	0	0	49592.4	61388.2	0	0	0	0	0	0	0
33.1932	323	Luteolin	0	0	0	0	0	0	28116.6	0	31826.1	0	0	0	0	0	0	0	0	0	0	0	0	26918.3	12149.5	27821.5	0	0	0	0	0	0
33.4408	745.4	(3b,16a,20R)-25-Acetoxy-3,16,20,22-tetrahydroxy-5-cucurbiten-11-one 3-glucoside	2.45396e+07	1.12812e+07	1.68366e+07	0	0	35744.9	3.16299e+06	1.65867e+07	9.13262e+06	1.23747e+07	4.21338e+06	0	2.91192e+06	1.28326e+07	5.63317e+06	2.11687e+06	3.37519e+06	4.17795e+06	1.26414e+07	0	5.19815e+06	2.28894e+06	0	2.4344e+06	2.45156e+06	581971	1.69119e+06	2.13233e+06	2.3162e+06	1.61547e+06
33.5877	905.5	Chlorophyll b	518266	621284	752237	0	0	0	0	25422	18514.8	113813	33938.5	89982.4	139585	228453	0	0	0	0	1.12388e+06	1.97386e+06	2.52361e+06	155218	312177	116786	413830	479939	217118	0	0	0
33.6726	719.45	1,2-Di-O-myristoyl-3-O-(6-sulfoquinovopyranosyl)glycerol	56845.1	38187.9	71945.2	0	16191.4	8755.38	9622.96	19517.2	81565.2	84164.3	75572.6	11791.3	0	111791	55157.9	39118.8	0	0	0	29111.5	0	0	136679	42115.7	15914.9	0	0	0	37696.1	0
33.9087	748.3	3'-N-Debenzoyltaxol	861179	0	138230	0	0	0	136456	0	0	636491	819767	1.14119e+06	282215	625958	595842	591788	959211	1.11298e+06	1.14491e+06	466939	836691	667376	723968	0	815176	1.11222e+06	1.13883e+06	411217	418411	593152
33.9708	719.4	Polypodosaponin	0	0	0	0	0	0	0	0	0	0	74817.5	81266.5	0	0	1.34712e+06	81162.4	153771	35717.1	0	0	0	311849	188513	0	0	0	0	0	0	0
34.0511	845.4	Lucyoside J	1.34482e+07	1.14527e+07	4.81614e+06	0	9513.71	92151.9	5.11621e+06	4.12162e+06	2.74278e+06	3.79536e+06	2.71781e+06	7.67927e+06	3.31938e+06	2.45991e+06	1.97845e+06	2.43361e+06	2.42317e+06	2.65733e+06	1.81272e+06	2.94927e+06	2.61175e+06	61414	86791.8	61565.6	1.28872e+06	1.15176e+06	1.29911e+06	771926	1.32117e+06	1.17145e+06
34.0632	847.35	Betavulgaroside VII	0	0	0	0	0	0	572215	754826	596539	0	0	0	283418	192622	713716	0	0	0	264286	653141	985863	0	0	0	1.64287e+06	1.94759e+06	1.37171e+06	5.81152e+06	4.97211e+06	3.12788e+06
34.0637	753.15	Phytosulfokine b	0	0	0	0	0	0	0	0	0	0	0	0	886414	1.65881e+06	915572	0	0	0	0	0	0	0	0	0	0	0	0	0	0	0
34.0721	749.35	Delavaine A	4.21182e+07	2.59265e+07	2.78757e+07	0	0	631488	2.88299e+07	3.41573e+07	2.16568e+07	2.78576e+07	1.35956e+07	2.67618e+07	4.21616e+07	1.75885e+07	3.82492e+07	2.63794e+07	1.26334e+07	2.799e+07	392641	342273	467163	1.88472e+07	3.43772e+07	1.78115e+07	0	1.98191e+07	8.51869e+06	1.52194e+07	1.61419e+07	1.91894e+07
34.0883	793.4	Betavulgaroside IV	0	0	0	0	0	0	0	0	0	0	737238	4.48712e+06	2.28363e+07	1.29126e+07	2.15451e+07	57968.6	293632	115117	33316.9	43356.1	113797	177551	257573	382296	0	7.84696e+06	8.68825e+06	5.5347e+06	3.81253e+06	1.34691e+06
34.0892	793.35	Marshdimerin	2.34144e+07	1.12498e+07	21487414	34147.2	114862	65987.5	2.3142e+07	2.14198e+07	1.54911e+07	1.62588e+07	1.57974e+07	1.58156e+07	3.82124e+07	2.25633e+07	9.24358e+06	2.11116e+07	2.22112e+07	2.11316e+07	1.49713e+07	3.11112e+07	2.42419e+07	8.89996e+06	3.57841e+07	9.24633e+06	356679	226855	342889	1.81887e+07	1.36788e+07	1.95239e+07
34.0983	749.4	Voacamine	1.46855e+07	3.14178e+07	4.92116e+07	0	0	624361	2.34476e+07	4.27512e+06	4.64167e+06	0	1.17426e+06	7.72577e+06	312946	366396	436547	1.44825e+06	4.32917e+06	1.69371e+06	42569.7	51131.4	11411.9	1.21398e+06	2.73637e+06	5.81571e+06	9.73479e+06	3.37931e+06	4.51764e+06	311788	421157	672642
34.145	701.35	3-O-trans-Feruloyleuscaphic acid	0	0	0	0	0	0	2.18477e+06	1.18932e+06	2.32126e+06	2.24617e+06	1.17532e+06	1.16496e+06	0	0	0	0	0	0	0	0	0	0	0	0	0	0	0	0	0	0
34.1572	746.4	Lipid X	6319363	7.65672e+06	3.52689e+06	0	0	0	2.11164e+06	2.84473e+06	4.34699e+06	1.22246e+06	3.86436e+06	4.25215e+06	2.23295e+06	4.28461e+06	3.64532e+06	2.87791e+06	646536	915295	5.79999e+06	265211	2.14484e+06	1.83921e+06	0	3.41754e+06	49168.1	26679.7	48637.7	474962	733113	614225
34.1823	733.35	Momordicoside E	1.19162e+06	695199	1.12581e+06	0	63613.8	0	1.24823e+06	388761	757198	425475	826783	866128	264819	72613.7	486529	359452	328297	668119	479983	299262	138539	0	0	0	0	0	0	0	0	0
34.2422	833.4	Soyasaponin III	6.22357e+06	7.41285e+06	6.12183e+06	0	31632.3	22276.8	0	0	1.56361e+06	3.19461e+06	2.59218e+06	1.33639e+06	857589	3.39551e+06	3.87142e+06	1.21548e+06	2.21513e+06	155134	0	1.53586e+06	7.71168e+06	0	0	1.31886e+06	2.11666e+06	4.53837e+06	1.82222e+06	0	5.11288e+06	618438
34.2452	832.15	(S)-2-Methylbutanoyl-CoA	0	0	0	0	0	0	0	0	0	0	0	0	0	0	0	0	0	0	0	0	0	0	0	0	1.45397e+06	899924	744821	618265	1.69517e+06	497612
34.2518	836.15	Isobutyryl-CoA	0	0	0	0	0	0	0	0	0	0	0	0	0	0	0	1.26345e+06	2.15229e+06	3.64465e+06	2.99328e+06	1.69484e+06	3.18244e+06	5.97612e+06	2.41136e+06	5.13984e+06	314882	2.48417e+06	3.31316e+06	0	0	0
34.2527	829.35	3',4'-Anhydrovinblastine	0	0	0	0	0	0	1.11839e+07	4.85486e+06	1.36832e+07	5.79452e+06	2.11133e+06	1.28446e+07	93611.5	117936	41821.9	49514.2	499176	125169	24819.3	68248.7	67955.5	99913.9	99281.7	0	1.75913e+07	1.42819e+07	8.94789e+06	0	0	0
34.2695	811.4	Lyciumoside IV	1.42752e+06	5.17293e+06	1.25314e+06	467142	0	0	0	0	0	0	0	0	719672	412165	871393	354611	464892	688291	53371.9	83115.5	47665.2	82622.6	0	0	0	7414.23	181136	0	0	0
34.3462	839.3	Albanin H	0	0	0	0	0	0	116139	121864	0	0	0	0	138145	119914	0	86537.8	0	115221	0	0	0	54856.1	43791.1	67847.3	0	0	0	0	0	0
34.4049	713.3	Cucurbitacin I 2-glucoside	245794	219759	217597	0	0	0	0	128189	321968	12633.4	33891.3	86134.1	342767	0	0	0	0	75146.6	272246	151182	159249	0	0	0	0	0	0	0	0	0
34.5328	749.3	Hordatine A glucoside	354143	215628	133945	0	0	0	2.43986e+06	2.51282e+06	1.81177e+06	258834	174228	364360	0	12598.3	0	1.11928e+06	0	1.37794e+06	33181.6	0	14584.1	319919	218430	388724	15819.1	33175.1	128813	14397.5	13568.7	31411.1
34.5767	743.45	1,26-Dicaffeoylhexacosanediol	0	0	0	0	0	0	111136	0	98174.1	0	0	0	0	0	0	0	0	0	0	0	0	112387	164139	85911.1	0	0	0	0	0	0
