# Supplementary material for: Untargeted Metabolomic Approach to Determine the Regulatory Pathways on Salicylic Acid-Mediated Stress Response in Aphanamixis polystachya Seedlings
Source: Molecules. 2022 May 6;27(9):2966. doi: 10.3390/molecules27092966 (PMC9102903; doi:10.3390/molecules27092966)
Supplement: Supplementary file 1 [file molecules-27-02966-s001.zip › Supplementary files/Supplementary file S3 Correlation matrix of significantly expressed metabolites during SA stress condition.xlsx]

## Sheet: Supplementary file 1 Correlatio
	c1	c2	c3	x3	x1	x2	Y8	Y7	Y9	Y4	Y5	Y6	Z4	Z5	Z6	Y2	Y1	Y3	Z8	Z7	Z9	Z2	Z1	Z3	X9	X7	X8	X5	X4	X6
c1	1	0.86263	0.88285	0.45959	0.2393	0.36358	0.053567	0.11229	0.04562	0.14043	0.11861	0.14589	0.085443	0.07491	0.082733	0.056551	0.069367	0.046777	0.12334	0.095805	0.092597	-0.053803	-0.018865	0.0071696	0.082479	0.033499	0.05913	0.25026	0.18908	0.24868
c2	0.86263	1	0.91872	0.40982	0.20335	0.33333	0.1283	0.15731	0.11888	0.11059	0.096426	0.15395	0.054031	0.046053	0.050013	0.012387	0.014734	-0.0049015	0.056124	0.065577	0.054587	-0.050766	-0.0097433	0.022762	0.072213	0.030802	0.054579	0.26856	0.18836	0.23832
c3	0.88285	0.91872	1	0.43764	0.23287	0.29799	0.11149	0.18494	0.1202	0.16479	0.12116	0.13892	0.059677	0.01601	0.032972	0.047923	0.038772	0.009387	0.10818	0.094971	0.090695	-0.074769	-0.035862	-0.0026717	0.11137	0.066801	0.079843	0.25823	0.20867	0.21136
x3	0.45959	0.40982	0.43764	1	0.37422	0.43502	0.089064	0.11734	0.085748	0.22088	0.26008	0.24883	0.11493	0.1224	0.1213	0.13239	0.16198	0.17035	0.24552	0.26233	0.24913	0.080611	0.10426	0.11558	0.12951	0.0515	0.10864	0.19593	0.19646	0.20634
x1	0.2393	0.20335	0.23287	0.37422	1	0.61058	0.052756	0.078859	0.063562	0.11149	0.16306	0.15879	0.010878	0.041528	0.034188	0.13379	0.22243	0.17583	0.091988	0.096597	0.10175	0.11389	0.19097	0.10681	0.0033884	0.0088542	0.0014126	0.06071	0.089043	0.092239
x2	0.36358	0.33333	0.29799	0.43502	0.61058	1	0.16969	0.14912	0.1541	0.20833	0.24181	0.19272	0.12169	0.15239	0.14848	0.18443	0.22016	0.19907	0.18404	0.1791	0.16843	0.22482	0.2278	0.22506	0.19092	0.12879	0.14644	0.21216	0.16889	0.25704
Y8	0.053567	0.1283	0.11149	0.089064	0.052756	0.16969	1	0.83118	0.8929	0.45546	0.52377	0.51211	0.35815	0.41191	0.40755	0.39181	0.4141	0.38037	0.37823	0.40975	0.40567	0.30024	0.29889	0.29619	0.39156	0.38021	0.35169	0.36277	0.29954	0.35593
Y7	0.11229	0.15731	0.18494	0.11734	0.078859	0.14912	0.83118	1	0.90285	0.47404	0.53778	0.50789	0.41399	0.45496	0.47656	0.40464	0.43452	0.38165	0.40207	0.44696	0.41522	0.33422	0.40781	0.34706	0.39868	0.43404	0.40135	0.45272	0.38259	0.38523
Y9	0.04562	0.11888	0.1202	0.085748	0.063562	0.1541	0.8929	0.90285	1	0.42801	0.50913	0.49219	0.42179	0.47787	0.49357	0.39332	0.39793	0.36268	0.39965	0.42537	0.41845	0.3201	0.39034	0.36974	0.38611	0.41867	0.38661	0.39095	0.31464	0.36599
Y4	0.14043	0.11059	0.16479	0.22088	0.11149	0.20833	0.45546	0.47404	0.42801	1	0.85243	0.79757	0.44907	0.48708	0.47661	0.51525	0.45882	0.4777	0.39622	0.40845	0.43437	0.29952	0.37447	0.34623	0.46783	0.40559	0.46759	0.50463	0.4543	0.41932
Y5	0.11861	0.096426	0.12116	0.26008	0.16306	0.24181	0.52377	0.53778	0.50913	0.85243	1	0.89575	0.53971	0.60176	0.58871	0.49806	0.47527	0.52737	0.40054	0.41483	0.43349	0.31393	0.41443	0.34123	0.48003	0.40961	0.45596	0.4851	0.39405	0.37871
Y6	0.14589	0.15395	0.13892	0.24883	0.15879	0.19272	0.51211	0.50789	0.49219	0.79757	0.89575	1	0.51604	0.57657	0.56182	0.47567	0.44632	0.46173	0.37969	0.40717	0.4276	0.29819	0.39726	0.32493	0.45934	0.40444	0.43434	0.47748	0.38689	0.38584
Z4	0.085443	0.054031	0.059677	0.11493	0.010878	0.12169	0.35815	0.41399	0.42179	0.44907	0.53971	0.51604	1	0.86497	0.87313	0.3266	0.2916	0.30852	0.3374	0.39566	0.38268	0.28993	0.33099	0.31468	0.33273	0.3807	0.38525	0.43885	0.35439	0.39306
Z5	0.07491	0.046053	0.01601	0.1224	0.041528	0.15239	0.41191	0.45496	0.47787	0.48708	0.60176	0.57657	0.86497	1	0.96038	0.42779	0.43912	0.43485	0.42228	0.46558	0.44649	0.40854	0.46637	0.41596	0.40033	0.40323	0.43974	0.42843	0.32906	0.38125
Z6	0.082733	0.050013	0.032972	0.1213	0.034188	0.14848	0.40755	0.47656	0.49357	0.47661	0.58871	0.56182	0.87313	0.96038	1	0.40547	0.41814	0.40318	0.42813	0.49794	0.47514	0.40298	0.47089	0.42131	0.37901	0.38306	0.42198	0.42416	0.34426	0.37146
Y2	0.056551	0.012387	0.047923	0.13239	0.13379	0.18443	0.39181	0.40464	0.39332	0.51525	0.49806	0.47567	0.3266	0.42779	0.40547	1	0.86456	0.88124	0.46523	0.49178	0.48933	0.38214	0.47033	0.47763	0.42592	0.42289	0.44972	0.50589	0.4979	0.50229
Y1	0.069367	0.014734	0.038772	0.16198	0.22243	0.22016	0.4141	0.43452	0.39793	0.45882	0.47527	0.44632	0.2916	0.43912	0.41814	0.86456	1	0.87803	0.39571	0.44189	0.43829	0.4189	0.48477	0.47622	0.38866	0.41906	0.42649	0.45419	0.4639	0.43987
Y3	0.046777	-0.0049015	0.009387	0.17035	0.17583	0.19907	0.38037	0.38165	0.36268	0.4777	0.52737	0.46173	0.30852	0.43485	0.40318	0.88124	0.87803	1	0.46404	0.46634	0.46201	0.42294	0.49018	0.46615	0.38204	0.39084	0.4274	0.43756	0.43019	0.45167
Z8	0.12334	0.056124	0.10818	0.24552	0.091988	0.18404	0.37823	0.40207	0.39965	0.39622	0.40054	0.37969	0.3374	0.42228	0.42813	0.46523	0.39571	0.46404	1	0.87538	0.90842	0.30616	0.31596	0.34617	0.30172	0.33855	0.36355	0.26403	0.24234	0.25284
Z7	0.095805	0.065577	0.094971	0.26233	0.096597	0.1791	0.40975	0.44696	0.42537	0.40845	0.41483	0.40717	0.39566	0.46558	0.49794	0.49178	0.44189	0.46634	0.87538	1	0.94829	0.39852	0.41599	0.4135	0.31965	0.32754	0.38587	0.34792	0.30188	0.31935
Z9	0.092597	0.054587	0.090695	0.24913	0.10175	0.16843	0.40567	0.41522	0.41845	0.43437	0.43349	0.4276	0.38268	0.44649	0.47514	0.48933	0.43829	0.46201	0.90842	0.94829	1	0.35928	0.37046	0.40002	0.33865	0.35323	0.40134	0.31082	0.29608	0.30102
Z2	-0.053803	-0.050766	-0.074769	0.080611	0.11389	0.22482	0.30024	0.33422	0.3201	0.29952	0.31393	0.29819	0.28993	0.40854	0.40298	0.38214	0.4189	0.42294	0.30616	0.39852	0.35928	1	0.88326	0.87443	0.40887	0.39432	0.43466	0.33327	0.29925	0.28076
Z1	-0.018865	-0.0097433	-0.035862	0.10426	0.19097	0.2278	0.29889	0.40781	0.39034	0.37447	0.41443	0.39726	0.33099	0.46637	0.47089	0.47033	0.48477	0.49018	0.31596	0.41599	0.37046	0.88326	1	0.87718	0.38446	0.4011	0.43753	0.40265	0.35904	0.3486
Z3	0.0071696	0.022762	-0.0026717	0.11558	0.10681	0.22506	0.29619	0.34706	0.36974	0.34623	0.34123	0.32493	0.31468	0.41596	0.42131	0.47763	0.47622	0.46615	0.34617	0.4135	0.40002	0.87443	0.87718	1	0.37661	0.39942	0.44159	0.36371	0.30556	0.34102
X9	0.082479	0.072213	0.11137	0.12951	0.0033884	0.19092	0.39156	0.39868	0.38611	0.46783	0.48003	0.45934	0.33273	0.40033	0.37901	0.42592	0.38866	0.38204	0.30172	0.31965	0.33865	0.40887	0.38446	0.37661	1	0.81627	0.87206	0.58313	0.50175	0.51451
X7	0.033499	0.030802	0.066801	0.0515	0.0088542	0.12879	0.38021	0.43404	0.41867	0.40559	0.40961	0.40444	0.3807	0.40323	0.38306	0.42289	0.41906	0.39084	0.33855	0.32754	0.35323	0.39432	0.4011	0.39942	0.81627	1	0.89629	0.51877	0.48392	0.50128
X8	0.05913	0.054579	0.079843	0.10864	0.0014126	0.14644	0.35169	0.40135	0.38661	0.46759	0.45596	0.43434	0.38525	0.43974	0.42198	0.44972	0.42649	0.4274	0.36355	0.38587	0.40134	0.43466	0.43753	0.44159	0.87206	0.89629	1	0.56919	0.52099	0.55304
X5	0.25026	0.26856	0.25823	0.19593	0.06071	0.21216	0.36277	0.45272	0.39095	0.50463	0.4851	0.47748	0.43885	0.42843	0.42416	0.50589	0.45419	0.43756	0.26403	0.34792	0.31082	0.33327	0.40265	0.36371	0.58313	0.51877	0.56919	1	0.83238	0.81285
X4	0.18908	0.18836	0.20867	0.19646	0.089043	0.16889	0.29954	0.38259	0.31464	0.4543	0.39405	0.38689	0.35439	0.32906	0.34426	0.4979	0.4639	0.43019	0.24234	0.30188	0.29608	0.29925	0.35904	0.30556	0.50175	0.48392	0.52099	0.83238	1	0.79305
X6	0.24868	0.23832	0.21136	0.20634	0.092239	0.25704	0.35593	0.38523	0.36599	0.41932	0.37871	0.38584	0.39306	0.38125	0.37146	0.50229	0.43987	0.45167	0.25284	0.31935	0.30102	0.28076	0.3486	0.34102	0.51451	0.50128	0.55304	0.81285	0.79305	1
